# Supplementary material for: Development of Certified Reference Material of L-Thyroxine by Using Mass Balance and Quantitative Nuclear Magnetic Resonance
Source: Molecules. 2025 Jul 2;30(13):2840. doi: 10.3390/molecules30132840 (PMC12251520; doi:10.3390/molecules30132840)
Supplement: Supplementary file 1 [file molecules-30-02840-s001.zip]

Archive with 1 entries (1 files):
- molecules-3520069-supplementary.pdf
